# Supplementary material for: Epidemiology of Eustrongylides sp. Infection in Triplophysa strauchii: Temporal Dynamics and Risk Factors
Source: Vet Sci. 2026 Jun 26;13(7):625. doi: 10.3390/vetsci13070625 (PMC13431392; doi:10.3390/vetsci13070625)
Supplement: Supplementary file 1 [file vetsci-13-00625-s001.zip]

Archive with 1 entries (1 files):
- vetsci-4365115-supplementary.jpg
